# Supplementary material for: The importance of molecular characters when morphological variability hinders diagnosability: systematics of the moon jellyfish genus Aurelia (Cnidaria: Scyphozoa)
Source: PeerJ. 2021 Sep 9;9:e11954. doi: 10.7717/peerj.11954 (PMC8435205; doi:10.7717/peerj.11954)
Supplement: Supplemental Information 8 — This dataset was used to construct Fig. 3 and Fig. S1. For more information on morphological features see Fig. 1 and Table S3. For details on specimen acronyms see Table 1. Latitude and longitude are represented in decimal degrees. Regions appear in red in the "Region used for missing data estimation" column when data from the same region was not available for missing data estimation, and therefore the closest locality was used. Specimens that were sequenced could be identified to the species level (see Table S4 for details on sequences based on molecular ID provided here). Specimens analyzed that could be deposited in a museum collection are indicated in the last column, with type material highlighted in yellow. [file peerj-09-11954-s008.xls]

## Sheet: Table S1
Table S1. Size corrected and scaled (minimum of 0, maximum of 1) continuous and meristic morphological features with estimation of missing data. This dataset was used to construct Fig. 3 and Fig. S1. For more information on morphological features see Fig. 1 and Table S3. For details on specimen acronyms see Table 1. Latitude and longitude are represented in decimal degrees. Regions appear in red …
Specimen	f2	f5	f6	f7	f9	f10	f11a	f13a	f22a	f24	f29	f30	f31	f32	f34	f35	f36	f39	f40	f41	f42	f43	Latitude	Longitude	Region (Locality group)	Region used for missing data estimation	Provided identification	Suggested identification	Molecular ID (isolate)	Newly deposited material
AMNH1250	0.339094	1	0.449314	0.242892	0.39477	1	0.572686	0.669352	0.524433	0.349316	0.228475	0	0.809191	0.34575	0.891776	0.136953	0.47469	0.45689	0.709769	0.0252863	0.0656379	0.0711995	44.4439	-66.067	Canada-NE	Canada-NE	Aurelia aurita	Aurelia sp.
AMNH1253-1	0.593654	0.345993	0.384458	0.501331	0.794018	0.558695	0.238077	0.460493	0.450652	0.212456	0.520893	0.340033	0.474768	0.602925	0.518284	0.411887	0.737305	0.282588	0.463335	0.0123126	0.0292684	0.0327477	8.3088	-79.0931	Panama-W	Panama-W	Aurelia aurita	Aurelia sp.
AMNH1253-2	0.593654	0.0788436	0.0133187	0.181957	0.310247	0.13394	0.126343	0.460493	0.450652	0.362427	0.242621	0	0.201555	0.364653	0.112189	0.301753	0.305463	0.393857	0.685943	0.0277889	0.0720563	0.0653121	8.3088	-79.0931	Panama-W	Panama-W	Aurelia aurita	Aurelia sp.
AMNH2152-1	0.0250098	0.332851	0.20791	0.151127	0.349306	0.192462	0.147382	0.013028	0.0239832	0.104461	0.0688887	0	0.225238	0.167621	0.0415674	0.241151	0.343239	0.246503	0.427964	0.0282448	0.028939	0.0181583	32.297	-64.825	Bermuda	Atlantic	Aurelia aurita	Aurelia sp.
AMNH2152-2	0.025112	0.142377	0.259934	0.221306	0.397035	0.289727	0.24621	0.0131941	0.024131	0.285635	0.0506004	0	0.263559	0.284272	0.114403	0.201369	0.307769	0.491652	0.709482	0.02994	0.0686804	0.0587784	32.297	-64.825	Bermuda	Atlantic	Aurelia aurita	Aurelia sp.
DP3-1	0.147628	0.257531	0.56617	0.31335	0.884445	0.399053	0.602427	0.239599	0.222852	0.262499	0.245908	0	0.287915	0.762521	0.347895	0.80643	0.540935	0.047518	0.313464	0.015415	0.0186478	0.0148717			DP-Aq	DP-Aq	Aurelia aurita	Aurelia coerulea	DP3
DP3-2	0.115804	0.340644	0.4571	0.305295	0.890684	0.445775	0.709458	0.304396	0.4071	0.250631	0.209868	0	0.349313	0.721063	0.38939	0.884391	0.58471	0.0732949	0.330177	0.0126309	0.0204879	0.0172588			DP-Aq	DP-Aq	Aurelia aurita	Aurelia coerulea	DP3
DP3-3	0.196352	0.356572	0.592273	0.386417	0.71642	0.411448	0.444124	0.348138	0.258143	0.150799	0.198048	0	0.348483	0.667946	0.329908	1	0.382975	0.120055	0.119659	0.0161814	0.0259773	0.020209			DP-Aq	DP-Aq	Aurelia aurita	Aurelia coerulea	DP3
DP3-4	0.247225	0.402027	0.601859	0.386622	0.937587	0.461034	1	0.27537	0.226473	0.22014	0.287272	0	0.328686	0.844446	0.334493	0.985509	0.589771	0.15018	0.350379	0.0143091	0.0534923	0.0229612			DP-Aq	DP-Aq	Aurelia aurita	Aurelia coerulea	DP3
DP3-5	0.317437	0.385222	0.43953	0.367481	0.845766	0.410134	0.433601	0.325771	0.34961	0	0.304693	0	0.287547	0.74267	0.34799	0.842305	0.549049	0.108872	0.405183	0.181172	0.0479951	0.0501668			DP-Aq	DP-Aq	Aurelia aurita	Aurelia coerulea	DP3
DP3-6	0.248211	0.39236	0.549825	0.330381	1	0.444825	0.327123	0.297371	0.210923	0.0669613	0.277488	0	0.306598	0.77306	0.31728	0.848717	0.500257	0.0551165	0.311924	0.338722	0.0169607	0.0138541			DP-Aq	DP-Aq	Aurelia aurita	Aurelia coerulea	DP3
DP3-7	0.344189	0.276244	0.422742	0.374898	0.85768	0.398965	0.615032	0.308997	0.233028	0.297317	0.249752	0.0624486	0.303535	0.689888	0.346355	0.915613	0.556461	0.175562	0.428185	0.0147293	0.0340701	0.0268756			DP-Aq	DP-Aq	Aurelia aurita	Aurelia coerulea	DP3
DP3-8	0.341331	0.385794	0.44422	0.355343	0.856779	0.396146	0.279373	0.395542	0.237996	0.152983	0.238239	0	0.281601	0.763195	0.299956	0.737759	0.631812	0.0108334	0.310198	0.016869	0.0224655	0.0268348			DP-Aq	DP-Aq	Aurelia aurita	Aurelia coerulea	DP3
FLMNH8734	0.12366	0.619098	0.347565	0.603059	0.176868	0.369218	0.32018	0.336829	0.401271	0.283732	0.441221	0.425347	0.536865	0.43044	0.453992	0.13842	0.296895	0.109649	0.627368	0.014166	0.0851766	0.0464231	27.8724	-96.9586	USA-GoM-TX	USA-GoM	Aurelia aurita	Aurelia sp.
LAB01	0.17048	0.141434	0.422736	0.609033	0.469449	0.650271	0.298052	0.411868	0.505036	0.346491	0.333697	0.314408	0.635013	0.466697	0.412489	0.562396	0.376987	0.568806	0.705397	0.0145008	0.0762237	0.0660547	-23.8644	-45.5219	Brazil-SE	Brazil-SE/S	Aurelia sp.	Aurelia cebimarensis	JL10	MZUSP8643
LAB03	0.185674	0.34359	0.760277	0.521919	0.480368	0.667036	0.490339	0.657566	0.511182	0.347665	0.663583	0.255506	0.690549	0.808399	0.330349	0.365476	0.497649	0.422021	0.666804	0.172423	0.0824448	0.0748794	-23.8213	-45.3958	Brazil-SE	Brazil-SE/S	Aurelia sp.	Aurelia sp.		MZUSP8662
LAB05-1	0.116655	0.601747	0.447248	0.4485	0.160618	0.482998	0.220685	0.622144	0.693572	0.336092	0.215644	0	0.543742	0.434975	0.543314	0.138595	0.286575	0.448983	0.778343	0.0227004	0.0857016	0.084635	33.6319	135.369	Japan	Japan	Aurelia sp.	Aurelia coerulea	JL19/JL23	MZUSP8659
LAB05-2	0.0736738	0.365268	0.397743	0.511271	0.270022	0.722849	0.19122	0.50971	0.431562	0.516457	0.219229	0	0.65746	0.363926	0.620682	0.251913	0.313246	0.48081	0.532015	0.0251016	0.0834521	0.0547192	33.6319	135.369	Japan	Japan	Aurelia sp.	Aurelia coerulea	JL19/JL23	MZUSP8659
LAB05-3	0.301032	0.285232	0.413983	0.423337	0.720017	0.57505	0.238614	0.23695	0.303935	0.433937	0.291023	0	0.382853	0.423864	0.334445	0.348602	0.634356	0.537143	0.458597	0.0253548	0.0778005	0.049481	33.6319	135.369	Japan	Japan	Aurelia sp.	Aurelia coerulea	JL19/JL23	MZUSP8659
LAB05-4	0.170465	0.706055	0.534738	0.481324	0.418221	0.619873	0.219244	0.42776	0.384771	0.35954	0.205018	0	0.509172	0.52588	0.480189	0.20919	0.468355	0.182437	0.576458	0.0272429	0.0188182	0.0370896	33.6319	135.369	Japan	Japan	Aurelia sp.	Aurelia coerulea	JL19/JL23	MZUSP8659
LAB05-5	0	0.307026	0.527272	0.32601	0.1425	0.477774	0.177783	0.159754	0.215409	0.367929	0.0916361	0	0.436548	0.20805	0.298578	0.130467	0.18135	0.20994	0.585957	0.302692	0.026757	0.0348591	33.6319	135.369	Japan	Japan	Aurelia sp.	Aurelia coerulea	JL19/JL23	MZUSP8659
LAB06-1	0.170528	0.308696	0.64977	0.537611	0.376498	0.560378	0.547839	0.564126	0.436903	0.432284	0.562453	0.410823	0.693257	0.536681	0.541474	0.476444	0.341431	0.483275	0.692446	0.00440486	0.0858774	0.0681633	-25.016	-47.9234	Brazil-SE	Brazil-SE/S	Aurelia sp.	Aurelia sp.
LAB06-2	0.170547	0.308685	0.702755	0.388073	0.676388	0.576035	0.428893	0.391501	0.260846	0.277214	0.566818	0.302113	0.548406	0.598605	0.253236	0.345929	0.703205	0.487538	0.640114	0.0103445	0.100576	0.0858458	-25.016	-47.9234	Brazil-SE	Brazil-SE/S	Aurelia sp.	Aurelia sp.
LAB06-3	0.170896	0.30828	0.852098	0.828038	0.704803	0.753518	0.467148	0.635771	0.483658	0.459892	0.534163	0.592641	0.803836	0.585636	0.510066	0.393814	0.681653	0.373549	0.645175	0	0.0791228	0.0917951	-25.016	-47.9234	Brazil-SE	Brazil-SE/S	Aurelia sp.	Aurelia sp.
LAB07	0.168291	0.432841	0.681873	1	0.423222	0.622726	0.329264	0.598658	0.557404	0.456505	0.835918	0.464862	0.728294	0.858724	0.48989	0.366221	0.375076	0.597814	0.880353	0.00465568	0.109764	0.0907652	-23.8213	-45.3958	Brazil-SE	Brazil-SE/S	Aurelia sp.	Aurelia cebimarensis	JL16	MZUSP8644
LAB08	0.221495	0.294376	0.752293	0.501871	0.380695	0.764699	0.84584	0.774116	0.827725	0.677117	0.856726	0.887142	0.840139	1	0.493295	0.261029	0.406349	0.475438	0.68827	0.00657514	0.0773087	0.0623036	-23.8213	-45.3958	Brazil-SE	Brazil-SE/S	Aurelia sp.	Aurelia sp.		MZUSP8663
LAB09-1	0.151445	0.569406	0.539286	0.29817	0.659147	0.781609	0.402173	0.42262	0.126105	0.46369	0.155549	0	0.503309	0.259985	0.375718	0.903616	0.233549	0.552181	0.576773	0.0301664	0.104157	0.0447246	48.7229	-3.9638	France-LAB	France-LAB	Aurelia sp.	Aurelia coerulea	JL22	MZUSP8658
LAB09-2	0.153171	0.439303	0.258321	0.107838	0.32069	0.200753	0.0306741	0.20374	0.168915	0.489032	0.0459368	0	0.158145	0.0904037	0.03913	0.372311	0.206172	0.559369	0.688074	0.0414	0.0667383	0.053268	48.7229	-3.9638	France-LAB	France-LAB	Aurelia sp.	Aurelia coerulea	JL22	MZUSP8658
LAB09-3	0.18522	0.515119	0.291122	0.152872	0.417071	0.354533	0.141373	0.119761	0.110529	0.431196	0.0547994	0	0.226541	0.127493	0.158876	0.509857	0.205663	0.233885	0.454755	0.0400265	0.0254024	0.020922	48.7229	-3.9638	France-LAB	France-LAB	Aurelia sp.	Aurelia coerulea	JL22	MZUSP8658
LAB09-4	0.121789	0.525518	0.263348	0.124434	0.356437	0.312041	0.074083	0.24993	0.106385	0.56168	0.0175285	0	0.19262	0.0878026	0.114259	0.383232	0.205806	0.461228	0.489448	0.0446272	0.0596203	0.0297772	48.7229	-3.9638	France-LAB	France-LAB	Aurelia sp.	Aurelia coerulea	JL22	MZUSP8658
LAB09-5	0.1539	0.314756	0.144012	0.0822739	0.165796	0.0763217	0.0192306	0.256499	0.128782	0.459404	0	0	0.0363114	0	0.0217673	0.234763	0.106649	0.188473	0.433115	0.0628443	0.00882984	0.0141227	48.7229	-3.9638	France-LAB	France-LAB	Aurelia sp.	Aurelia coerulea	JL22	MZUSP8658
LAB12-1	0.102722	0.307603	0.815117	0.562453	0.453206	0.696751	0.0788718	0.309675	0.553901	0.258921	0.526138	0	0.762828	0.633222	0.528929	0.404714	0.472612	0	0.250367	0.0238421	0.00152706	0	-23.7511	-45.3495	Brazil-SE	Brazil-SE/S	Aurelia sp.	Aurelia sp.		MZUSP8664
LAB12-2	0.160833	0.30655	0.83582	0.56506	0.456184	0.699649	0.0914442	0.456551	0.489912	0.409014	0.329476	0	0.766031	0.570873	0.531567	0.40589	0.474551	0.171309	0.361102	0.0259034	0.0178334	0.0143203	-23.7511	-45.3495	Brazil-SE	Brazil-SE/S	Aurelia sp.	Aurelia sp.		MZUSP8664
LAB16	0.171402	0.306209	0.985616	0.565582	0.462276	0.876539	0.672136	0.516602	0.505213	0.536189	0.526539	0.319568	0.985359	0.633587	1	0.381417	0.526294	0.297709	0.473287	9.27793e-05	0.0870375	0.066226	-23.8271	-45.422	Brazil-SE	Brazil-SE/S	Aurelia sp.	Aurelia mianzani	LAB16	MZUSP8652
MZUFBA1090	0.038462	0.244235	0.823466	0.507656	0.307855	0.887308	0.359926	0.517459	0.358892	0.618437	0.584565	0.309311	1	0.643956	0.596281	0.370976	0.32873	0.463787	0.602033	0.43462	0.111373	0.0740773	-13.0975	-38.7131	Brazil-NE	Brazil-NE		Aurelia sp.
MZUSP0346-1	0.171531	0.306045	0.648759	0.41539	0.245037	0.697331	0.511046	0.539622	0.349479	0.381691	0.470225	0.193431	0.860829	0.577172	0.626556	0.569667	0.518226	0.50655	0.509271	0.0034548	0.0751317	0.0396222	-25.0617	-47.8801	Brazil-SE	Brazil-SE/S	Aurelia sp.	Aurelia sp.
MZUSP0346-2	0.17422	0.33142	0.501722	0.50961	0.690008	0.707743	0.518785	0.394728	0.422093	0.369625	0.413572	0.209926	0.657861	0.601706	0.44197	0.436767	0.567748	0.477908	0.702774	0.00964197	0.0943637	0.0721559	-25.0617	-47.8801	Brazil-SE	Brazil-SE/S	Aurelia sp.	Aurelia sp.
MZUSP977	0.188329	0.239246	0.532896	0.294646	0.143082	0.789762	0.453379	0.523377	0.485434	0.478507	0.201367	0.166834	0.922454	0.380907	0.638003	0.319203	0.227295	0.319053	0.461175	0.00805078	0.0672472	0.0417045	-26.0645	-48.6035	Brazil-S	Brazil-SE/S	Aurelia sp.	Aurelia sp.
NA-1	0.243645	0.374747	0.338184	0.198501	0.659253	0.176061	0.323303	0.311066	0.268188	0.34458	0.222893	0	0.183762	0.845615	0.180181	0.670889	0.347566	0.10029	0.441435	0.389687	0.0331029	0.0429638			NA-Aq	DP-Aq	Aurelia aurita	Aurelia coerulea	JLA1
NA-2	0.243682	0.173491	0.496786	0.20582	0.751406	0.390944	0.41833	0.311122	0.268235	0.508233	0.22333	0	0.354523	0.97332	0.240454	0.727949	0.570443	0.114615	0.329268	0.500623	0.034572	0.0159774			NA-Aq	DP-Aq	Aurelia aurita	Aurelia coerulea	JLA1
UFBA1	0.158966	0.485633	0.755216	0.752212	0.378512	0.676943	0.567681	1	0.675788	0.593801	0.751871	0.330164	0.817268	0.974004	0.566661	0.421702	0.36277	0.344107	0.496828	0.647555	0.0752449	0.0777997	-12.8892	-38.6839	Brazil-NE	Brazil-NE	Aurelia sp.	Aurelia sp.
UFBA2	0.0930332	0.252996	0.786004	0.406748	0.392777	0.643459	0.43097	0.953649	0.796458	0.654498	0.602152	0.565217	0.763092	0.727921	0.397019	0.494847	0.404836	0.714401	0.494927	0.00392961	0.159642	0.0865801	-12.8892	-38.6839	Brazil-NE	Brazil-NE	Aurelia aurita	Aurelia sp.
UFC50	0.109621	0.207347	0.789511	0.313882	0.380496	0.602212	0.190466	0.506446	0.633666	0.64976	0.396396	0	0.567285	0.747956	0.23708	0.40394	0.351625	0.476053	0.474269	0.0209825	0.0658856	0.0513954	-4.62619	-37.5006	Brazil-NE	Brazil-NE	Aurelia sp.	Aurelia sp.
USNM1130897	0.105498	0.356711	0.203562	0.339028	0.260775	0.285876	0.146933	0.21765	0.333481	0.26972	0.31585	0	0.465831	0.227441	0.369587	0.376595	0.227102	0.583729	0.898294	0.00866171	0.0680695	0.0700201	29.1511	-88.0151	USA-GoM-AL	USA-GoM	Aurelia aurita	Aurelia sp.
USNM1130898	0.125282	0.354912	0.190963	0.342614	0.312841	0.48327	0.176135	0.120553	0.242984	0.424148	0.115263	0.0959983	0.360887	0.113036	0.147271	0.335923	0.208225	0.380201	0.632677	0.0150955	0.0581656	0.0469296	27.6452	-88.3658	USA-GoM-AL	USA-GoM	Aurelia aurita	Aurelia sp.
USNM27923	0.148409	0.140163	0.236793	0.117189	0.326203	0.239638	0.0728635	0.132569	0.197281	0.183187	0.472981	0.125765	0.282774	0.368458	0.183755	0.26616	0.338468	1	0.818823	0.81508	0.169857	0.0855385	12.33	123.62	Philippines	Philippines	Aurelia labiata	Aurelia sp.
USNM27924-1	0.266039	0.177543	0.266407	0.207887	0.239334	0.198457	0.236118	0.198772	0.462604	0.387819	0.493945	0.387219	0.24429	0.23274	0.183527	0.234096	0.295693	0.377629	0.458342	0.561173	0.0573224	0.0260277	10.0306	124.708	Philippines	Philippines	Aurelia labiata	Aurelia sp.
USNM27924-2	0.230862	0.177461	0.206946	0.195367	0.329231	0.294893	0.414591	0.326739	0.476013	0.38952	0.262653	0	0.310958	0.348012	0.253386	0.2023	0.332167	0.457085	0.628335	0.2406	0.0767446	0.0548805	10.0306	124.708	Philippines	Philippines	Aurelia labiata	Aurelia sp.
USNM27924-3	0.231169	0.177221	0.37283	0.200186	0.18864	0.348486	0.250044	0.25093	0.398195	0.408936	0.494357	0.387357	0.340814	0.31084	0.18756	0.133121	0.196283	0.457869	0.629004	0.240733	0.0768543	0.0549503	10.0306	124.708	Philippines	Philippines	Aurelia labiata	Aurelia sp.
USNM27924-5	0.156383	0.176668	0.472813	0.251662	0.0749733	0.423096	0.333467	0.407486	0.472978	0.335651	0.495367	0.387698	0.40674	0.248727	0.367002	0.0557817	0.203385	0.459767	0.630631	0.241063	0.0771219	0.0551211	10.0306	124.708	Philippines	Philippines	Aurelia labiata	Aurelia sp.
USNM27924-6	0.231385	0.176403	0.413409	0.323207	0.364547	0.560492	0.25908	0.376842	0.625494	0.516451	0.495785	0.387837	0.433102	0.223873	0.307243	0.0848614	0.302423	0.460566	0.631313	0.241197	0.0772334	0.055192	10.0306	124.708	Philippines	Philippines	Aurelia labiata	Aurelia sp.
USNM27924-7	0.292461	0.336345	0.413295	0.124395	0.427707	0.357633	0.0154371	0.14089	0.41093	0.319937	0.158612	0.38819	0.244214	0.223716	0.0746971	0.175929	0.232573	0.338913	0.633007	0.241537	0.0336563	0.0553692	10.0306	124.708	Philippines	Philippines	Aurelia labiata	Aurelia sp.
USNM27925-1	0.259529	0.0421905	0.392561	0.319642	0.362831	0.167789	0.111174	0.436776	0.431156	0.28446	0.796577	0.898449	0.312577	0.700813	0.399734	0.218855	0.376148	0.362877	0.563795	0.0119464	0.0584705	0.0493043	12.33	123.62	Philippines	Philippines	Aurelia labiata	Aurelia sp.
USNM27925-2	0.286366	0.203442	0.434208	0.390136	0.452773	0.334088	0.202608	0.404073	0.418829	0.146545	1	1	0.391168	0.780636	0.368356	0.28336	0.493513	0.441316	0.687514	0.0148283	0.0899894	0.0675939	12.33	123.62	Philippines	Philippines	Aurelia labiata	Aurelia sp.
USNM27979-1	0.231389	0.176396	0.402247	0.254512	0.329281	0.294938	0.192962	0.337422	0.43171	0.628615	0.553675	0.568089	0.310991	0.552434	0.25342	0.202313	0.332196	0.270229	0.532116	0.0251134	0.0473552	0.0357101	6.07	121	Philippines	Philippines	Aurelia labiata	Aurelia sp.
USNM27979-2	0.231427	0.176277	0.534133	0.254515	0.329295	0.29495	0.224195	0.709199	0.741659	0.541029	0.495898	0.388263	0.311001	0.62549	0.253776	0.252714	0.274255	0.460787	0.633372	0.241608	0.077264	0.0554068	6.07	121	Philippines	Philippines	Aurelia labiata	Aurelia sp.
USNM28718-1	0.334643	0.181899	0.248426	0.250645	0.42937	0.166689	0.165704	0.131231	0.295824	0.127929	0.175238	0	0.189433	0.261791	0.193297	0.333484	0.389651	0.444449	0.632549	0.0263812	0.0701306	0.048902	-4.7228	118.96	Indonesia-W	Indonesia-W	Aurelia aurita	Aurelia sp.
USNM28718-2	0.467352	0.366504	0.439481	0.206483	0.509424	0.584365	0.30369	0.345848	0.717249	0.159521	0.183166	0.0584649	0.365528	0.251428	0.37186	0.296765	0.446533	0.493331	0.609897	0.0367291	0.0504396	0.049615	-4.7228	118.96	Indonesia-W	Indonesia-W	Aurelia aurita	Aurelia sp.
USNM29691-1	0.228531	0.198622	0.067829	0.0777564	0.164883	0.131634	0.205212	0.207991	0.233426	0.104693	0.0919918	0	0.0385958	0.36326	0.100525	0.173749	0.113933	0.40264	0.615908	0.068598	0.0979637	0.0736194	53.88	-166.53	USA-Alaska	USA-Alaska	Aurelia labiata	Aurelia sp.
USNM29691-2	0.235187	0.0163889	0.0225795	0.0266965	0.0775815	0.0831951	0.106538	0.215965	0.240648	0.140621	0.062516	0	0	0.215582	0.0237077	0.0874246	0.0722756	0.302163	0.40985	0.0816795	0.0507419	0.0319799	53.88	-166.53	USA-Alaska	USA-Alaska	Aurelia labiata	Aurelia sp.
USNM29691-3	0.242261	0.0249504	0	0.0333267	0.0865249	0.0679102	0.149457	0.224474	0.248399	0.120726	0.0826849	0	0.0177318	0.217358	0.055501	0.102067	0.074412	0.689012	0.598118	0.0746296	0.110877	0.0882103	53.88	-166.53	USA-Alaska	USA-Alaska	Aurelia labiata	Aurelia sp.
USNM29691-4	0.252527	0.0945795	0.0379417	0.0609402	0.0529692	0.162383	0.262705	0.236804	0.25954	0.121037	0.0793292	0	0.0814942	0.250271	0.124875	0.161043	0.0694142	0.539344	0.728049	0.0747435	0.173226	0.118473	53.88	-166.53	USA-Alaska	USA-Alaska	Aurelia labiata	Aurelia sp.
USNM29786-1	0.60736	0.205261	0.65695	0.617211	0.350382	0.487778	0.26482	0.539844	0.775717	0.877448	0.275432	0	0.662372	0.524082	0.533165	0.476639	0.493036	0.890525	0.881179	0.0196725	1	1	42.33	141	Japan	Japan	Aurelia labiata	Aurelia sp.
USNM29786-2	0.64269	0.203043	0.594486	0.372714	0.669931	0.551059	0.242065	0.283968	0.505182	0.829683	0.189691	0	0.402359	0.494545	0.522153	0.535642	0.652187	0.391686	0.575503	0.202334	0.151479	0.145825	42.33	141	Japan	Japan	Aurelia labiata	Aurelia sp.
USNM29787-2	0.294799	0.390014	0.358673	0.394512	0.395315	0.46584	0.0586892	0.508187	0.465077	0.279012	0.341105	0.213685	0.450653	0.489659	0.367602	0.353117	0.367058	0.316796	0.579552	0.022162	0.0311355	0.0391242	36.0583	135.9	Japan	Japan	Aurelia aurita	Aurelia sp.
USNM30885	0.105801	0.31389	0.506255	0.348686	0.889472	0.895313	0.497607	0.341857	0.170158	0.247943	0.337828	0	0.822036	0.44573	0.982062	0.420366	0.843743	0.245167	0.437676	0.219092	0.045205	0.0341959	43.6977	-69.9922	USA-NE	USA-NE	Aurelia aurita	Aurelia sp.
USNM30985-1	0.0968218	0.171617	0.43306	0.185017	0.479885	0.719489	0.368398	0.322783	0.0925731	0.20021	0.14979	0	0.523007	0.301482	0.645414	0.261638	0.512409	0.212642	0.350197	0.0307377	0.0182388	0.0093276	41.5203	-70.6739	USA-NE	USA-NE	Aurelia aurita	Aurelia sp.
USNM30985-2	0.100881	0.174131	0.418376	0.125159	0.436115	0.530301	0.379488	0.240245	0	0.206158	0.0407385	0	0.395353	0.228507	0.421691	0.317218	0.355524	0.27199	0.471483	0.0323619	0.0309276	0.0332392	41.5203	-70.6739	USA-NE	USA-NE	Aurelia aurita	Aurelia sp.
USNM30986-1	0.0332337	0.182676	0.179066	0.0862385	0.445638	0.269976	0.296964	0.273344	0.3639	0.400368	0.261972	0.158527	0.306979	0.488407	0.246107	0.439838	0.333435	0.842055	0.637741	0.0196484	0.128961	0.0593739	18.2356	-65.567	Puerto Rico	Caribbean	Aurelia aurita	Aurelia sp.
USNM30986-2	0.0335696	0.135949	0.180395	0.0476565	0.754869	0.394802	0.0882508	0.158091	0.222021	1	0.183647	0	0.194749	0.421571	0.226593	0.57077	0.248012	0.240432	0.662503	0.0306089	0.0920794	0.0564917	18.2356	-65.567	Puerto Rico	Caribbean	Aurelia aurita	Aurelia sp.
USNM30988	0.349969	0.66476	0.473789	0.276428	0.243053	0.673738	0.530541	0.697814	0.449558	0.059484	0.372908	0	0.667325	0.535352	0.593239	0.202997	0.34016	0.380883	0.405114	0.0212364	0.0374951	0.0267154	44.7144	-66.8896	Canada-NE	Canada-NE	Aurelia aurita	Aurelia sp.
USNM44243-1	0.449269	0.123123	0.328218	0.30464	0.365115	0.388246	0.0399146	0.266719	0.204862	0.787325	0.223888	0	0.43292	0.882411	0.438407	0.36988	0.34411	0.397247	0.54727	0.0185838	0.652552	0.751864	71.3577	-156.331	USA-Arctic	Arctic	Aurelia labiata	Aurelia sp.
USNM44243-2	0.405865	0.225412	0.392382	0.337976	0.168124	0.200608	0.369654	0.12946	0.303311	0.523439	0.405287	0.184993	0.31233	0.574894	0.222153	0.355223	0.19671	0.762508	0.846388	0.02611	0.703291	0.62054	71.3577	-156.331	USA-Arctic	Arctic	Aurelia labiata	Aurelia sp.
USNM49321-1	0.381654	0.00573079	0.0288285	0.0990321	0.180294	0.397888	0.209065	0.167853	0.215706	0.501884	0.165381	0	0.276466	0.358634	0.319469	0.386752	0.0830577	0.511579	0.470157	0.0512932	0.183081	0.162167	72.1862	-156.589	USA-Arctic	Arctic	Aurelia labiata	Aurelia sp.
USNM49321-2	0.381869	0.0696442	0.0130616	0.0126591	0.268072	0.357351	0.403817	0.168011	0.215869	0.535274	0.127694	0	0.182335	0.342725	0.200957	0.302277	0.146988	0.359409	0.547829	0.0562302	0.166106	0.142182	72.1862	-156.589	USA-Arctic	Arctic	Aurelia labiata	Aurelia sp.
USNM49321-3	0.382039	0	0.110564	0.0293735	0.216918	0.4084	0.42654	0.168137	0.215999	0.525131	0.100935	0	0.244135	0.311873	0.282621	0.24975	0.19251	0.299614	0.496618	0.0547542	0.153953	0.13982	72.1862	-156.589	USA-Arctic	Arctic	Aurelia labiata	Aurelia sp.
USNM49321-4	0.382114	0.117104	0.164263	0.00143	0.167433	0.436024	0.521241	0.168192	0.216056	0.507024	0.0865463	0	0.299638	0.254287	0.345322	0.392949	0.0854881	0.231247	0.401509	0.0520681	0.156124	0.142591	72.1862	-156.589	USA-Arctic	Arctic	Aurelia labiata	Aurelia sp.
USNM49321-5	0.382395	0.0445334	0.062156	0.0312382	0.240478	0.379794	0.472289	0.168399	0.216269	0.643178	0.111683	0	0.213425	0.301856	0.215664	0.222466	0.189061	0.349338	0.501083	0.223397	0.194051	0.140726	72.1862	-156.589	USA-Arctic	Arctic	Aurelia labiata	Aurelia sp.
USNM49321-6	0.38246	0.0170495	0.19509	0.0673668	0.211552	0.281312	0.235873	0.168447	0.216319	0.606955	0.169918	0	0.197263	0.373337	0.224967	0.243074	0.167656	0.340896	0.538747	0.0506997	0.20191	0.174909	72.1862	-156.589	USA-Arctic	Arctic	Aurelia labiata	Aurelia sp.
USNM49321-7	0.383681	0.0408921	0.0747712	0.0874056	0.184176	0.402534	0.340958	0.169342	0.217228	0.332867	0.101958	0	0.209475	0.276906	0.236563	0.25865	0.0625615	0.281014	0.471308	0.0621341	0.120404	0.105892	72.1862	-156.589	USA-Arctic	Arctic	Aurelia labiata	Aurelia sp.
USNM53676	0.202091	0.923719	0.323695	0.376166	0.174102	0.293943	0.0464804	0.181544	0.169365	0.0826054	0.214483	0	0.168652	0.338325	0.114243	0.187	0.165908	0.635468	0.702939	0.0596995	0.0477823	0.0390611	11.5	162.25	Marshall Islands	Marshall Islands	Aurelia aurita	Aurelia sp.
USNM53678-1	0.384432	0.019424	0.0147635	0.0284641	0.101683	0.184037	0.303874	0.169894	0.217793	0.42307	0.0844153	0	0.15595	0.243364	0.1297	0.229954	0.0837429	0.275288	0.512444	0.0567485	0.103849	0.0919085	71.3874	-156.482	USA-Arctic	Arctic	Aurelia labiata	Aurelia sp.
USNM53678-2	0.38645	0.0444694	0.0142815	0.0572784	0.0810008	0.38329	0.117456	0.171371	0.219286	0.581127	0.086405	0	0.244444	0.26309	0.220917	0.165395	0.061249	0.335843	0.475236	0.0626615	0.126109	0.0949984	71.3874	-156.482	USA-Arctic	Arctic	Aurelia labiata	Aurelia sp.
USNM53678-3	0.387522	0.0522997	0.0818644	0.0762699	0.0756087	0.305866	0.153305	0.172159	0.220091	0.525642	0.089052	0	0.247814	0.174667	0.232666	0.269764	0.0326946	0.343925	0.516578	0.0548291	0.128423	0.12918	71.3874	-156.482	USA-Arctic	Arctic	Aurelia labiata	Aurelia sp.
USNM53678-4	0.390238	0.068483	0.0992158	0.0390223	0.202833	0.305699	0.196068	0.174148	0.222102	0.561024	0.0730806	0	0.160795	0.183711	0.138225	0.2631	0.126822	0.354125	0.454896	0.0598888	0.11617	0.0993114	71.3874	-156.482	USA-Arctic	Arctic	Aurelia labiata	Aurelia sp.
USNM53678-5	0.392346	0.116391	0.0860884	0.0583607	0.0296238	0.34711	0.298387	0.175697	0.22368	0.518912	0.0593113	0	0.297833	0.354784	0.111584	0.172344	0.0410522	0.376026	0.604093	0.0538392	0.177253	0.152587	71.3874	-156.482	USA-Arctic	Arctic	Aurelia labiata	Aurelia sp.
USNM53678-6	0.398797	0.0652786	0.0641991	0.0501828	0	0.215811	0.135893	0.180408	0.228399	0.572696	0.105537	0	0.196956	0.221598	0.242271	0.18711	0	0.372254	0.552001	0.0615074	0.142375	0.112727	71.3874	-156.482	USA-Arctic	Arctic	Aurelia labiata	Aurelia sp.
USNM53680	0.153128	0.2268	0.335279	0.294022	0.393077	0.317991	0.324479	0.648366	0.605713	0.729211	0.272237	0	0.358781	0.677788	0.317023	0.24232	0.394215	0.664963	0.692914	0.0124239	0.0913356	0.0737622	26.22	-85.13	USA-GoM-FL	USA-GoM	Aurelia aurita	Aurelia sp.
USNM53755	0.269205	0.225659	0.187352	0.202461	0.385702	0.36549	0.266087	0.329228	0.171701	0.0368914	0.153152	0	0.256929	0.220606	0.324178	0.127104	0.409885	0.651085	0.902981	0.0385595	0.12495	0.12194	55.28	-59.33	Canada-NE	Canada-NE	Aurelia aurita	Aurelia sp.
USNM53868-1	0.340029	0.772035	0.525349	0.45457	0.477865	0.464182	0.706379	0.9661	0.586332	0.220005	0.263295	0.124221	0.488839	0.456863	0.604794	0.29987	0.54662	0.499781	0.681494	0.0142744	0.115507	0.0903571	47.68	-52.77	Canada-NE	Canada-NE	Aurelia aurita	Aurelia sp.
USNM53868-2	0.464303	0.955988	0.447565	0.247493	0.409381	0.472046	0.477276	0.576197	0.497238	0.297997	0.18957	0	0.513131	0.716695	0.634132	0.431247	0.42067	0.198871	0.407642	0.0148744	0.0395254	0.0454484	47.68	-52.77	Canada-NE	Canada-NE	Aurelia aurita	Aurelia sp.
USNM53868-3-1	0.303777	0.599065	0.523111	0.384639	0.541404	0.55315	0.583066	0.721166	0.429524	0.320076	0.190905	0.0642078	0.487213	0.369009	0.684195	0.217345	0.597426	0.133173	0.532117	0.019481	0.0428411	0.051501	47.68	-52.77	Canada-NE	Canada-NE	Aurelia aurita	Aurelia sp.
USNM53868-3-2	0.372876	0.771974	0.29785	0.275298	0.355791	0.520065	0.598845	0.540227	0.359316	0.304035	0.240247	0.122844	0.557493	0.366764	0.720904	0.289761	0.37076	0.323142	0.526261	0.0161543	0.0597227	0.0551353	47.68	-52.77	Canada-NE	Canada-NE	Aurelia aurita	Aurelia sp.
USNM53868-4-1	0.224059	0.771845	0.589178	0.368708	0.647887	0.961917	0.614203	0.82254	0.733402	0.3014	0.189165	0.0691643	0.803766	0.694713	0.870208	0.282817	0.588639	0.317105	0.477946	0.0155977	0.0590336	0.0422613	47.68	-52.77	Canada-NE	Canada-NE	Aurelia aurita	Aurelia sp.
USNM53868-4-2	0.359087	0.838491	0.565165	0.323212	0.814759	0.6421	0.879783	0.614162	0.674649	0.273041	0.264372	0	0.56584	0.742439	0.950667	0.324729	0.832464	0.360793	0.572438	0.0194005	0.0694481	0.0637345	47.68	-52.77	Canada-NE	Canada-NE	Aurelia aurita	Aurelia sp.
USNM53869	0.375162	0.769573	0.381919	0.302144	0.477865	0.566783	0.456306	0.716128	0.682095	0.513411	0.318577	0	0.544406	0.487409	0.769453	0.0978734	0.485724	0.422502	0.6435	0.0168738	0.0960454	0.0833763	48.42	-52.77	Canada-NE	Canada-NE	Aurelia aurita	Aurelia sp.
USNM54371-1	0.290389	0.266023	0.403932	0.251554	0.370405	0.133283	0.498224	0.19856	0.326388	0.777044	0.359813	0.465195	0.245076	0.522302	0.255792	0.300299	0.339951	0.615686	0.807177	0.01752	0.451423	0.359676	55.232	-131.371	USA-Alaska	USA-Alaska	Aurelia aurita	Aurelia sp.
USNM54371-2	0.252743	0.275863	0.314024	0.163016	0.452653	0.156158	0.245372	0.122598	0.0536938	0.206966	0.329467	0.0837867	0.132262	0.462045	0.165632	0.28921	0.383984	0.588328	0.795405	0.0325804	0.319103	0.303013	55.232	-131.371	USA-Alaska	USA-Alaska	Aurelia aurita	Aurelia sp.
USNM58263-1	0.36239	0.203568	0.511299	0.150772	0.539124	0.32309	0.066936	0.155097	0.315703	0.46118	0.20974	0	0.120565	0.373879	0.251998	0.298427	0.39778	0.723697	0.693443	0.0449511	0.124832	0.105233	39	-31.47	Portugal-Oceanic	Portugal-Oceanic	Aurelia solida	Aurelia sp.
USNM58263-2	0.492977	0.115921	0.517406	0.265222	0.334934	0.387366	0.0786779	0.241263	0.472809	0.478268	0.224922	0	0.227425	0.37803	0.270282	0.220498	0.292303	0.41002	0.551567	0.0351846	0.0716539	0.0618812	39	-31.47	Portugal-Oceanic	Portugal-Oceanic	Aurelia solida	Aurelia sp.
USNM58284	0.804034	0.0676978	0.76514	0.353498	0.272964	0.307289	0.344273	0.523754	1	0.363767	0.242048	0	0.33617	0.387552	0.38675	0.26597	0.290072	0.189188	0.452759	0.0280414	0.0303226	0.0264411	43.78	-19.02	Portugal-Oceanic	Portugal-Oceanic	Aurelia solida	Aurelia sp.
USNM58285-1	0.0675676	0.170063	0.136184	0.0805134	0.203112	0.21507	0.102768	0.0745116	0.0234294	0.0544069	0.0884064	0	0.181819	0.225529	0.170976	0.0987697	0.220712	0.379916	0.578845	0.0471585	0.0431689	0.0312543	41.52	-70.67	USA-NE	USA-NE	Aurelia aurita	Aurelia sp.
USNM58285-2	0.0895453	0.132511	0.133662	0.0871565	0.155882	0.336766	0.177733	0.143469	0.0355479	0.212102	0.0844315	0	0.276389	0.239266	0.182331	0.154271	0.208397	0.15006	0.405381	0.0471436	0.0118499	0.0279055	41.52	-70.67	USA-NE	USA-NE	Aurelia aurita	Aurelia sp.
USNM58285-3	0.10982	0.153614	0.0857665	0.0746412	0.183282	0.224406	0.216149	0.0876304	0.105086	0.222254	0.101608	0	0.180581	0.28689	0.15127	0.197929	0.161798	0.371707	0.639724	0.0498463	0.0459446	0.0397076	41.52	-70.67	USA-NE	USA-NE	Aurelia aurita	Aurelia sp.
USNM58675-1	0.220878	0.402631	0.685893	0.357669	0.585754	0.677973	0.715502	0.497581	0.473262	0.371949	0.127457	0.122655	0.46514	0.542113	0.497708	0.120924	0.524123	0.600319	0.759001	0.02957	0.344397	0.307821	53.88	-166.53	USA-Alaska	USA-Alaska	Aurelia labiata	Aurelia sp.
USNM58675-2	0.256495	0.170632	0.485643	0.167676	0.0727376	0.397169	0.267638	0.133455	0.143403	0.491962	0.154232	0.0273612	0.382255	0.370855	0.303391	0.236095	0.0805154	0.495945	0.757068	0.0418478	0.184927	0.180796	53.88	-166.53	USA-Alaska	USA-Alaska	Aurelia labiata	Aurelia sp.
USNM92911-1	0.676681	0.365695	0.74547	0.326469	0.326848	0.235931	0.465989	0.188593	0.501799	0.7829	0.460047	0.214176	0.334333	0.735615	0.323061	0.315868	0.317498	0.461825	0	0.671829	0.269698	0.196651	36.62	-122.93	USA-SW	USA-SW	Aurelia sp.	Aurelia sp.
USNM92911-2	0.964909	0.5138	0.761247	0.536903	0.162717	0.154684	0.348745	0.452855	0.444324	0.850324	0.751149	0.295333	0.336763	0.520156	0.254048	0.195964	0.193317	0.608871	0.957782	0.0170903	0.39012	0.314013	36.62	-122.93	USA-SW	USA-SW	Aurelia sp.	Aurelia sp.
USNM92911-3	1	0.417505	0.974286	0.414866	0.274324	0	0.278746	0.259366	0.488989	0.923907	0.571898	0.30834	0.181329	0.564415	0.289573	0.229646	0.283395	0.706159	0.974864	0.0167477	0.396493	0.319161	36.62	-122.93	USA-SW	USA-SW	Aurelia sp.	Aurelia sp.
USNM92911-4	0.941857	0.504769	1	0.483103	0.388302	0.246393	0.232906	0.555123	0.908189	0.455913	0.663485	0.315948	0.33687	0.665303	0.3093	0.316529	0.377568	0.680643	0.787216	0.0159262	0.226467	0.17946	36.62	-122.93	USA-SW	USA-SW	Aurelia sp.	Aurelia sp.
USNM92912-1	0.246291	0.623597	0.143644	0.459514	0.305478	0.360274	0.400864	0.519403	0.337534	0.245059	0.283193	0.0299567	0.417731	0.335617	0.292895	0.24302	0.337437	0.218362	0.439542	0.184259	0.0197274	0.025023	37.55	-122.27	USA-SW	USA-SW	Aurelia sp.	Aurelia sp.
USNM92912-2	0.251276	0.300563	0.285007	0.296349	0.518152	0.427639	0.611127	0.366856	0.36464	0.323079	0.250567	0.0707271	0.395833	0.588483	0.38325	0.206732	0.552982	0.222438	0.514069	0.0200922	0.0363933	0.0455108	37.55	-122.27	USA-SW	USA-SW	Aurelia sp.	Aurelia sp.
USNM92912-3	0.376576	0.46778	0.363059	0.37476	0.273922	0.293158	0.607039	0.598652	0.283437	0.240145	0.329556	0.0595218	0.387605	0.56869	0.315479	0.169472	0.388968	0.120132	0.404114	0.0193346	0.0370752	0.0410957	37.55	-122.27	USA-SW	USA-SW	Aurelia sp.	Aurelia sp.
USNM92912-4	0.156468	0.61638	0.254058	0.242896	0.34828	0.323478	0.409404	0.0783788	0.0860361	0.262102	0.265091	0	0.344666	0.524827	0.278798	0.238095	0.420454	0.395565	0.589916	0.024587	0.0527671	0.0515939	37.55	-122.27	USA-SW	USA-SW	Aurelia sp.	Aurelia sp.
USNM92912-5	0.407021	0.752194	0.607964	0.283885	0.299064	0.411596	0.691115	0.455562	0.456952	0.234956	0.384264	0	0.47813	0.590436	0.345674	0.162724	0.390555	0.180796	0.520016	0.0180541	0.0358477	0.051645	37.55	-122.27	USA-SW	USA-SW	Aurelia sp.	Aurelia sp.
USNM92913-1	0.572138	0.715989	0.415117	0.42174	0.307019	0.0933646	0.393909	0.235244	0.491961	0.401621	0.378864	0	0.222193	0.413194	0.224219	0.385682	0.254932	0.533389	1	0.451885	0.338492	0.355582	48.37	-123.63	Canada-NW	Canada-NW	Aurelia sp.	Aurelia sp.
USNM92913-2	0.258182	0.465494	0.419924	0.33693	0.350595	0.117504	0.479447	0.34436	0.459207	0.378966	0.364965	0	0.220247	0.581602	0.194101	0.33699	0.334301	0.665594	0.870223	0.452829	0.284781	0.28012	48.37	-123.63	Canada-NW	Canada-NW	Aurelia sp.	Aurelia sp.
USNM92914-1	0.360103	0.45166	0.304999	0.297421	0.822427	0.462071	0.309559	0.170845	0.305235	0.332467	0.239319	0	0.295427	0.418164	0.287988	0.72135	0.541764	0.165051	0.362169	0.546483	0.046914	0.0271323	35.5	139.83	Japan	Japan	Aurelia sp.	Aurelia sp.
USNM92914-2	0.376026	0.488778	0.331652	0.233639	0.768541	0.297843	0.616497	0.322251	0.28265	0.317148	0.23948	0	0.219805	0.418382	0.263702	0.68915	0.555614	0.164147	0.366767	1	0.0240751	0.0292555	35.5	139.83	Japan	Japan	Aurelia sp.	Aurelia sp.
USNM98972	0.230198	0.15148	0.402503	0.123555	0.609149	0.625943	0.46818	0.353339	0.225933	0.325831	0.278207	0.217014	0.506342	0.331705	0.489035	0.259017	0.530895	0.0811336	0.401212	0.0206493	0.0112588	0.0146679	57.5412	-5.51667	Scotland	NE-Atlantic	Aurelia aurita	Aurelia sp.
USNMUncat01	0.185807	0.134211	0.39356	0.221251	0.493247	0.858631	0.426672	0.164107	0.416246	0.526742	0.123499	0	0.782478	0.239239	0.777582	0.21929	0.564781	0.567252	0.495948	0.0151276	0.131827	0.066643	63.4	-12.6333	Iceland	NE-Atlantic		Aurelia sp.
USNMUncat02	0.211898	0.258578	0.27194	0.32546	0.290249	0.301952	0.0872358	0.128252	0.287961	0.370526	0.290334	0.0577757	0.317073	0.56073	0.212959	0.146951	0.276266	0.228356	0.475475	0.0293058	0.0330233	0.0229043	-3.09333	132.468	Indonesia-E	Indonesia-E		Aurelia sp.
USNMUncat03-1	0.146185	0.112033	0.14193	0.204674	0.351265	0.00240685	0.125306	0.131515	0.330817	0.207582	0.126871	0	0.0658556	0.287584	0.063703	0.248297	0.240983	0.395834	0.502505	0.0327468	0.0312681	0.0305569	11.4643	162.187	Marshall Islands	Marshall Islands		Aurelia sp.
USNMUncat03-2	0.170659	0.060241	0.0721959	0.153158	0.217274	0.0909633	0.0284673	0	0.165264	0.416915	0.0978269	0	0.151188	0.209165	0.0193565	0.172802	0.258554	0.342336	0.376993	0.0375985	0.0339401	0.00903487	11.4643	162.187	Marshall Islands	Marshall Islands		Aurelia sp.
YPM24002-1	0.0488522	0.0657827	0.152276	0.0811235	0.45497	0.407333	0.282627	0.155352	0.248988	0.590051	0.247802	0	0.281491	0.21855	0.231482	0.252297	0.388853	0.50511	0.683559	0.0352762	0.0590334	0.0380443	26.652	-81.8734	USA-NE	USA-NE	Aurelia aurita	Aurelia sp.
YPM24002-2	0.0752482	0.152464	0.203737	0.117405	0.385063	0.346223	0.258826	0.206716	0.335212	0.31833	0.235055	0.0628	0.256131	0.286185	0.166177	0.2152	0.372715	0.448064	0.701702	0.0369547	0.048957	0.0467509	26.652	-81.8734	USA-NE	USA-NE	Aurelia aurita	Aurelia sp.
YPM29379-1	0.0893161	0.346072	0.212442	0.181326	0.262283	0.483276	0.308397	0.207037	0.188014	0.255035	0.185192	0	0.337112	0.316699	0.322212	0.0724959	0.316895	0.279922	0.524668	0.0448445	0.0332284	0.0331721	41.6	-70.6524	USA-NE	USA-NE	Aurelia aurita	Aurelia sp.
YPM29379-2	0.0896317	0.249673	0.238825	0.157718	0.203487	0.377299	0.206991	0.207721	0.188583	0.170039	0.112273	0	0.259824	0.264161	0.307152	0.207283	0.143479	0.4185	0.536215	0.0503999	0.0383941	0.0297504	41.6	-70.6524	USA-NE	USA-NE	Aurelia aurita	Aurelia sp.
YPM29380-1	0.0840319	0.199562	0.118818	0.15234	0.357842	0.625995	0.147634	0.186109	0.184219	0.960482	0.0289754	0	0.395616	0.0603442	0.437235	0	0.471884	0.394303	0.646469	0.0436337	0.0584207	0.0324389	41.5465	-70.6024	USA-NE	USA-NE	Aurelia aurita	Aurelia sp.
YPM29380-2	0.0892953	0.39508	0.139749	0.176594	0.297311	0.271787	0	0.0926508	0.045352	0.356119	0.0273255	0	0.192998	0.119832	0.170137	0.136225	0.325209	0.386639	0.622131	0.0445246	0.057599	0.0443861	41.5465	-70.6024	USA-NE	USA-NE	Aurelia aurita	Aurelia sp.
YPM29380-3	0.127317	0.318216	0.156531	0.120265	0.267439	0.368162	0.129679	0.184614	0.170897	0.457163	0.0678943	0	0.267036	0.11383	0.150824	0.0517211	0.319226	0.603018	0.66989	0.0443044	0.102742	0.0653732	41.5465	-70.6024	USA-NE	USA-NE	Aurelia aurita	Aurelia sp.
YPM29380-4	0.089821	0.223352	0.0690404	0.166878	0.190958	0.403346	0.237952	0.104955	0.224471	0.0498683	0.0610865	0	0.316364	0.231474	0.199848	0.127866	0.228338	0.318348	0.509125	0.0449959	0.0486244	0.0299904	41.5465	-70.6024	USA-NE	USA-NE	Aurelia aurita	Aurelia sp.
YPM29380-5	0.0774622	0.428609	0.217432	0.148291	0.397148	0.428298	0.150459	0.215873	0.268627	0.135539	0.0582887	0	0.287487	0.158822	0.23465	0.185387	0.350678	0.328065	0.511479	0.0393196	0.042663	0.0329924	41.5465	-70.6024	USA-NE	USA-NE	Aurelia aurita	Aurelia sp.
YPM32109-1-1	0.0898236	0.0939176	0.259944	0.202881	0.268171	0.561771	0.388051	0.207723	0.188584	0.301036	0.119585	0	0.474086	0.337256	0.431113	0.114876	0.284752	0.235924	0.54947	0.033302	0.0334216	0.0352873	41.6195	-70.4261	USA-NE	USA-NE	Aurelia aurita	Aurelia sp.
YPM32109-1-2	0.0898347	0.314336	0.338699	0.26192	0.330961	0.505641	0.312936	0.207758	0.188615	0.283589	0.351641	0	0.4424	0.493718	0.513515	0.197497	0.393739	0.332881	0.517442	0.047007	0.0468012	0.0362905	41.6195	-70.4261	USA-NE	USA-NE	Aurelia aurita	Aurelia sp.
YPM32109-2-1	0.0888107	0.120857	0.155142	0.114964	0.288299	0.465177	0.187673	0.172701	0.204825	0.285267	0.121366	0	0.385496	0.274365	0.446281	0.172723	0.338208	0.332891	0.517451	0.0470088	0.0468025	0.0362914	41.6195	-70.4261	USA-NE	USA-NE	Aurelia aurita	Aurelia sp.
YPM32109-2-2	0.096665	0.0724477	0.0726029	0.00367994	0.17519	0.315121	0.106105	0.0729691	0.1779	0.28567	0.0935097	0	0.2605	0.19351	0.237486	0.0938961	0.268616	0.333612	0.518067	0.0471388	0.0468933	0.0363521	41.6195	-70.4261	USA-NE	USA-NE	Aurelia aurita	Aurelia sp.
YPM35099-1	0.125313	0.207434	0.338712	0.242348	0.66017	0.35981	0.270665	0.337193	0.401657	0.263883	0.409977	0.0188719	0.332053	0.792808	0.329077	0.168995	0.713873	0.251313	0.424401	0.0157348	0.0215744	0.0199868	25.38	-89.95	USA-GoM	USA-GoM	Aurelia sp.	Aurelia sp.
YPM35099-2	0.12646	0.309245	0.142836	0.194452	0.514282	0.273529	0.149848	0.338414	0.402927	0.283873	0.21922	0.0634027	0.210613	0.329851	0.230746	0.232249	0.508465	0.287415	0.490739	0.0295484	0.0205483	0.0216139	25.38	-89.95	USA-GoM	USA-GoM	Aurelia sp.	Aurelia sp.
YPM35099-3	0.128581	0.354083	0.338172	0.344202	0.569812	0.237105	0.1854	0.340181	0.404764	0.368806	0.418402	0.0666528	0.173917	0.430978	0.307553	0.230807	0.456742	0.382708	0.63518	0.0155166	0.0584957	0.047165	25.38	-89.95	USA-GoM	USA-GoM	Aurelia sp.	Aurelia sp.
YPM35102-1	0.0403234	0.155738	0.100994	0.177955	0.314231	0.330833	0.261833	0.0593329	0.0781851	0.394317	0.135299	0	0.297341	0.311833	0.126839	0.26143	0.282826	0.315225	0.495502	0.0336397	0.0537288	0.0458062	23.1355	-82.3404	Cuba	Caribbean	Aurelia sp.	Aurelia sp.
YPM35102-2	0.028374	0.115669	0.0621408	0.0825851	0.371193	0.290692	0.34132	0.0184961	0.0288376	0.519753	0.103071	0.0632966	0.213241	0.202138	0.149315	0.230415	0.328577	0.487104	0.720781	0.0386786	0.0809461	0.0557516	23.1355	-82.3404	Cuba	Atlantic	Aurelia sp.	Aurelia sp.
YPM35102-3	0.0335707	0.113911	0.112923	0.0894651	0.235757	0.145761	0.146397	0.158221	0.222162	0.439449	0.0746214	0	0.157901	0.14872	0.0436576	0.16282	0.267699	0.142442	0.433031	0.0414048	0.0192181	0.0263596	23.1355	-82.3404	Cuba	Caribbean	Aurelia sp.	Aurelia sp.
YPM35102-4	0.0340545	0.110291	0.179632	0.0304917	0.129543	0.258608	0.0913895	0.160313	0.224387	0.460724	0.159415	0	0.203633	0.166943	0	0.107471	0.236687	0.755893	0.677191	0.0535242	0.0836282	0.0528305	23.1355	-82.3404	Cuba	Caribbean	Aurelia sp.	Aurelia sp.
YPM35102-5	0.0353614	0.357677	0.181267	0.0478576	0.225762	0.176754	0.14569	0.164631	0.228933	0.192912	0.0698465	0	0.0932281	0.151706	0.0216132	0.149055	0.172777	0.415182	0.555856	0.057162	0.062736	0.0447429	23.1355	-82.3404	Cuba	Caribbean	Aurelia sp.	Aurelia sp.
YPM35102-6	0.0398146	0.230036	0.0879821	0.0381743	0.167157	0.246782	0.148932	0.175403	0.240031	0.222821	0.0854318	0	0.114568	0.168227	0.0366311	0.147969	0.150232	0.521828	0.721775	0.0654102	0.0491921	0.0389473	23.1355	-82.3404	Cuba	Caribbean	Aurelia sp.	Aurelia sp.
YPM35103-1	0.103446	0.142435	0.5703	0.254813	0.293293	0.473546	0.282582	0.361314	0.496094	0.299498	0.566172	0.149536	0.551461	0.618859	0.421795	0.34973	0.271817	0.357196	0.583163	0.015194	0.0798984	0.0914355	41.0732	-73.0138	USA-NE	USA-NE	Aurelia sp.	Aurelia sp.
YPM35103-2	0.143986	0.19725	0.171908	0.279177	0.448462	0.527695	0.307778	0.441066	0.316902	0.318775	0.258135	0.299103	0.503417	0.321569	0.416859	0.334809	0.348018	0.547809	0.380314	0.0474028	0.0804098	0.0230271	41.0732	-73.0138	USA-NE	USA-NE	Aurelia sp.	Aurelia sp.
ZMUC01	0.194851	0.15148	0.277381	0.123556	0.344593	0.305142	0.422738	0.236413	0.307746	0.212496	0.0919072	0	0.265177	0.293604	0.291372	0.155942	0.378594	0.45785	0.728013	0.0340656	0.0910726	0.0801123	69.7618	-51.2847	Greenland	NE-Atlantic	Aurelia aurita	Aurelia sp.
ZMUC02-1	0.195035	0.0930469	0.477066	0.194592	0.570387	0.485855	0.48454	0.236688	0.308049	0.0157885	0.190519	0	0.357851	0.382545	0.339997	0.182404	0.562266	0.236509	0.472372	0.0271822	0.0341995	0.0370499	41.5333	29.4	Turkey	NE-Atlantic	Aurelia aurita	Aurelia sp.
ZMUC02-2	0.19606	0.0178965	0.303841	0.0293343	0.130791	0.109796	0.116663	0.238199	0.309657	0.0532561	0.111832	0	0.151106	0.336116	0.19399	0.113356	0.315786	0.29775	0.608328	0.0466143	0.0348397	0.0375812	41.5333	29.4	Turkey	NE-Atlantic	Aurelia aurita	Aurelia sp.
ZMUC02-3	0.19649	0.133532	0.166113	0.0636122	0.307185	0.153839	0.0420359	0.238834	0.31034	0.0376545	0.122809	0.296875	0.148359	0.259533	0.122241	0.221825	0.302237	0.257406	0.477707	0.0389489	0.0280835	0.0265782	41.5333	29.4	Turkey	NE-Atlantic	Aurelia aurita	Aurelia sp.
ZMUC03-1	0.0251977	0.207784	0.521432	0.278554	0.251415	0.437498	0.166482	0.0133342	0.0242577	0.318057	0.426897	0.335515	0.506369	0.462179	0.291036	0.318843	0.263203	0.308159	0.482681	0.0190681	0.0438139	0.0550222	4.6333	-5.3166	Ivory-Coast	Atlantic	Aurelia aurita	Aurelia sp.
ZMUC03-2	0.0256002	0.121046	0.335469	0.0941493	0.195414	0.132806	0.0854158	0.0139871	0.0248361	0.118879	0.216405	0.0959309	0.210474	0.349942	0.105587	0.0587635	0.305602	0.268417	0.52302	0.0335267	0.0269694	0.0295478	4.6333	-5.3166	Ivory-Coast	Atlantic	Aurelia aurita	Aurelia sp.
ZMUC04	0.0403234	0.213601	0.376379	0.147531	0.341846	0.278991	0.175249	0.175465	0.240099	0.257528	0.219229	0.024176	0.322532	0.340873	0.1187	0.316827	0.302457	0.45963	0.641215	0.0235142	0.0751585	0.0587765	18.345	-64.7131	Virgin Islands	Caribbean	Aurelia aurita	Aurelia sp.
ZMUC05	0.0256522	0.0373549	0.405044	0.283506	0.489601	0.330278	0.130244	0.014072	0.0249126	0.32073	0.258952	0.116679	0.336933	0.310693	0.22058	0.215857	0.518682	0.122202	0.417554	0.0196144	0.0472045	0.040001	4.5	-5.3833	Ivory-Coast	Atlantic	Aurelia aurita	Aurelia sp.
ZMUC06-1	0.335052	0.10735	0.664182	0.336734	0.65888	0.24433	0.29894	0.227866	0.429652	0.553069	0.227554	0.079766	0.181514	0.359138	0.272542	0.131973	1	0.411631	0.465742	0.154188	0.0594158	0.0399386	1.75	71.0833	Maldives	Indonesia-W	Aurelia aurita	Aurelia sp.
ZMUC07	0.335059	0.0983731	0.351322	0.154874	0.482373	0.275549	0.163175	0.227867	0.429653	0.995087	0.120655	0	0.219423	0.197219	0.15161	0.147398	0.479375	0.638738	0.387616	0.195125	0.153778	0.034767	1.75	73.05	Maldives	Indonesia-W	Aurelia aurita	Aurelia sp.
ZMUC09	0.301587	0.215628	0.378755	0.217164	0.356047	0.739851	0.139004	0.380927	0.442782	0.39963	0.322674	0.168454	0.548768	0.288186	0.538264	0.207965	0.327403	0.526549	0.676197	0.0345838	0.0615658	0.0568969	35.1591	139.617	Japan	Japan	Aurelia aurita	Aurelia sp.
ZMUC10	0.028374	0.0765275	0.75461	0.353318	0.736423	0.810266	0.240173	0.0184961	0.0288376	0.36601	0.421043	0.194459	0.680453	0.495923	0.625247	0.468771	0.581393	0.251385	0.546094	0.013468	0.0459771	0.0699575	41.9166	-32.3667	Portugal-Oceanic	Atlantic	Aurelia aurita	Aurelia sp.
ZMUC11-1	0.403915	0.166996	0.0824148	0	0.12875	0.270199	0.172206	0.184168	0.232211	0.576498	0.114428	0	0.222207	0.222724	0.181311	0.153784	0.201004	0.390877	0.545561	0.0515006	0.245425	0.228618	68.6347	-51.8177	Greenland	Arctic	Aurelia limbata	Aurelia sp.
ZMUC12-1	0.427518	0.219702	0.0845387	0.0806771	0.14804	0.2497	0.171196	0.20134	0.249089	0.608176	0.0522604	0	0.120666	0.0793639	0.100689	0.106981	0.134795	0.375851	0.59437	0.0662839	0.182387	0.143134	69.2382	-53.5641	Greenland	Arctic	Aurelia limbata	Aurelia sp.
ZMUC13	0.231428	0.263625	0.580463	0.352398	0.409663	0.216247	0.114744	0.337474	0.448081	0.293372	0.267998	0.0690006	0.239415	0.343604	0.208459	0.296306	0.428531	0.483882	0.785789	0.0253284	0.0898317	0.0766856	7.9972	93.4992	India	Philippines	Aurelia aurita	Aurelia sp.
ZMUC14	0.335061	0.14454	0.443571	0.184027	0.343652	0.279281	0.213722	0.227878	0.429668	0.338365	0.230163	0	0.264697	0.369111	0.142148	0.304094	0.284542	0.427033	0.507608	0.0316548	0.0384437	0.0198017	15.9	90.2833	India	Indonesia-W	Aurelia aurita	Aurelia sp.
ZMUC15	0.469067	0.133665	0.478744	0.309415	0.563255	0.399515	0.272203	0.227942	0.42976	0.883198	0.232936	0.255072	0.292389	0.298607	0.264952	0.312625	0.530178	0.382754	0.426375	0.192678	0.053673	0.01805	-4.2333	44.8667	Seychelles	Indonesia-W	Aurelia aurita	Aurelia sp.
ZMUC16-1	0.0975313	0.416901	0.565066	0.31743	0.19159	0.412049	0.216198	0.227942	0.330241	0.736035	0.434329	0	0.419587	0.438818	0.464025	0.136193	0.334115	0.411633	0.465743	0.154188	0.0594161	0.0399388	-8.1229	114.856	Indonesia-W	Indonesia-W	Aurelia colpota	Aurelia sp.
ZMUC16-2	0.335099	0.225304	0.569522	0.359264	0.324805	0.495403	0.410401	0.228008	0.429833	0.632626	0.2064	0.0333418	0.410559	0.254977	0.386663	0.137647	0.455417	0.0815579	0.489389	0.0328653	0	0.0203969	-8.1229	114.856	Indonesia-W	Indonesia-W	Aurelia colpota	Aurelia sp.
ZMUC17-1	0.335192	0.146771	0.563689	0.249622	0.533867	0.37325	0.0763797	0.228081	0.429922	0.714263	0.138196	0	0.281072	0.335101	0.244697	0.142132	0.387746	0.411703	0.00750432	0.0284958	0.0594249	0.0771845	12.2147	109.229	Vietnam	Indonesia-W	Aurelia aurita	Aurelia sp.
ZMUC17-2	0.231707	0.199192	0.593823	0.277779	0.458229	0.372567	0.146565	0.337588	0.448216	0.655815	0.339	0	0.281917	0.35303	0.205741	0.216798	0.492442	0.490707	0.621617	0.25222	0.0763762	0.048967	12.2147	109.229	Vietnam	Philippines	Aurelia aurita	Aurelia sp.
ZMUC18-1	0.199694	0.185622	0.133561	0.0644036	0.11748	0.170093	0.137593	0.243536	0.315283	0.500216	0.0369963	0	0.170334	0.150846	0.12827	0.0498768	0.20518	0.508107	0.57832	0.21858	0.0513018	0.0231935	56.8083	11.487	Denmark	NE-Atlantic	Aurelia aurita	Aurelia sp.
ZMUC18-2	0.204408	0.333615	0.187073	0.104011	0.145149	0.168952	0.278034	0.250456	0.322547	0.0583782	0.0363748	0	0.168357	0.134665	0.118376	0.0457723	0.22284	0.520291	0.489039	0.0490157	0.0610798	0.035757	56.8083	11.487	Denmark	NE-Atlantic	Aurelia aurita	Aurelia sp.
ZMUC18-3	0.206818	0.204491	0.200384	0.127939	0.442222	0.314547	0.276595	0.254024	0.32637	0.165983	0.0869733	0	0.234375	0.226482	0.182963	0.0976103	0.394977	0.119278	0.383448	0.0339253	0.0105803	0.0120669	56.8083	11.487	Denmark	NE-Atlantic	Aurelia aurita	Aurelia sp.
ZMUC19	0.31399	0.0719127	0.355361	0.127189	0.408897	0.156503	0.0883983	0.228083	0.429923	0.378068	0.164803	0	0.161563	0.29791	0.160907	0.114024	0.408439	0.415144	0.690699	0.690687	0.0471727	0.0508391	-3.6333	52.7166	Seychelles	Indonesia-W	Aurelia aurita	Aurelia sp.
