# Supplementary material for: The importance of molecular characters when morphological variability hinders diagnosability: systematics of the moon jellyfish genus Aurelia (Cnidaria: Scyphozoa)
Source: PeerJ. 2021 Sep 9;9:e11954. doi: 10.7717/peerj.11954 (PMC8435205; doi:10.7717/peerj.11954)
Supplement: Supplemental Information 9 — This dataset was used to construct Fig. 4 and Fig. S2. For more information on morphological features see Fig. 1 and Table S3. For details on specimen acronyms see Table 1. Latitude and longitude are represented in decimal degrees. Specimens that were sequenced could be identified to the species level (see Table S4 for details on sequences based on molecular ID provided here). Specimens analyzed that could be deposited in a museum collection are indicated in the last column, with type material highlighted in yellow. [file peerj-09-11954-s009.xls]

## Sheet: Table S2
Table S2. Size corrected and scaled (minimum of 0, maximum of 1) continuous and meristic morphological features without estimation of missing data. This dataset was used to construct Fig. 4 and Fig. S2. For more information on morphological features see Fig. 1 and Table S3. For details on specimen acronyms see Table 1. Latitude and longitude are represented in decimal degrees. Specimens that were…
Specimen	f2	f5	f6	f7	f9	f10	f11a	f13a	f22a	f24	f29	f30	f31	f32	f34	f35	f36	f39	f40	f41	f42	f43	Latitude	Longitude	Region (Locality group)	Provided identification	Suggested identification	Molecular ID (isolate)	Newly deposited material
AMNH1253-1	0.593654	0.332462	0.343673	0.461108	0.759788	0.624022	0.238077	0.460493	0.450652	0.221197	0.507433	0.340033	0.43774	0.577425	0.518256	0.411887	0.84392	0.274731	0.463335	0.0103347	0.0176274	0.0239291	8.3088	-79.0931	Panama-W	Aurelia aurita	Aurelia sp.
DP3-1	0.147628	0.235655	0.537425	0.257963	0.865242	0.445713	0.602427	0.239599	0.222852	0.2733	0.224723	0	0.237714	0.74727	0.341266	0.80643	0.555965	0.0370864	0.313464	0.0141594	0.00687938	0.00589003			DP-Aq	Aurelia aurita	Aurelia coerulea	DP3
DP3-2	0.115804	0.326608	0.421129	0.249259	0.872517	0.497898	0.709458	0.304396	0.4071	0.260943	0.187671	0	0.303441	0.70315	0.384368	0.884391	0.620157	0.0631456	0.330177	0.0107271	0.00874151	0.00829892			DP-Aq	Aurelia aurita	Aurelia coerulea	DP3
DP3-3	0.196352	0.344039	0.565258	0.336924	0.669295	0.459558	0.444124	0.348138	0.258143	0.157004	0.175519	0	0.302552	0.646622	0.322583	1	0.324333	0.110418	0.119659	0.0151042	0.0142968	0.011276			DP-Aq	Aurelia aurita	Aurelia coerulea	DP3
DP3-4	0.247225	0.393781	0.575479	0.337146	0.927215	0.514942	1	0.27537	0.226473	0.229198	0.26725	0	0.281359	0.834457	0.327345	0.985509	0.627578	0.140873	0.350379	0.012796	0.0421418	0.0140533			DP-Aq	Aurelia aurita	Aurelia coerulea	DP3
DP3-5	0.317437	0.375391	0.402394	0.316461	0.820135	0.45809	0.433601	0.325771	0.34961	0	0.28516	0	0.23732	0.726145	0.341365	0.842305	0.567864	0.0991122	0.405183	0.218508	0.0365786	0.0415069			DP-Aq	Aurelia aurita	Aurelia coerulea	DP3
DP3-6	0.248211	0.383202	0.519997	0.276369	1	0.496837	0.327123	0.297371	0.210923	0.0697164	0.25719	0	0.257714	0.758486	0.309465	0.848717	0.496315	0.0447681	0.311924	0.412737	0.00517202	0.00486319			DP-Aq	Aurelia aurita	Aurelia coerulea	DP3
DP3-7	0.344189	0.256132	0.384494	0.324476	0.834029	0.445615	0.615032	0.308997	0.233028	0.30955	0.228675	0.0624486	0.254435	0.669973	0.339666	0.915613	0.578732	0.166533	0.428185	0.013314	0.0224866	0.0180034			DP-Aq	Aurelia aurita	Aurelia coerulea	DP3
DP3-8	0.341331	0.376017	0.407395	0.303344	0.832978	0.442466	0.279373	0.395542	0.237996	0.159277	0.216838	0	0.230955	0.747988	0.291469	0.737759	0.689226	0	0.310198	0.0159519	0.0107428	0.0179623			DP-Aq	Aurelia aurita	Aurelia coerulea	DP3
LAB03	0.185674	0.329831	0.744394	0.483357	0.394015	0.745031	0.490339	0.657566	0.511182	0.361969	0.654132	0.255506	0.668733	0.796094	0.32304	0.365476	0.492491	0.415691	0.666804	0.207721	0.0714415	0.0664448	-23.8213	-45.3958	Brazil-SE	Aurelia sp.	Aurelia sp.		MZUSP8662
LAB05-1	0.116655	0.612341	0.410623	0.404015	0.0211288	0.539473	0.220685	0.622144	0.693572	0.34992	0.193609	0	0.511576	0.398689	0.544255	0.138595	0.182973	0.442948	0.778343	0.0231409	0.0747373	0.0762894	33.6319	135.369	Japan	Aurelia sp.	Aurelia coerulea	JL19/JL23	MZUSP8659
LAB05-2	0.0736738	0.353555	0.357838	0.471849	0.148713	0.80737	0.19122	0.50971	0.431562	0.537706	0.197294	0	0.633312	0.323078	0.624621	0.251913	0.222083	0.475124	0.532015	0.0261012	0.0724608	0.0461008	33.6319	135.369	Japan	Aurelia sp.	Aurelia coerulea	JL19/JL23	MZUSP8659
LAB05-4	0.170465	0.72649	0.503911	0.439487	0.321541	0.692353	0.219244	0.42776	0.384771	0.374333	0.182684	0	0.47457	0.495432	0.478684	0.20919	0.449534	0.173483	0.576458	0.028741	0.00705186	0.0283105	33.6319	135.369	Japan	Aurelia sp.	Aurelia coerulea	JL19/JL23	MZUSP8659
LAB05-5	0	0.289818	0.495949	0.271645	0	0.533639	0.177783	0.159754	0.215409	0.383067	0.0661173	0	0.396826	0.157192	0.290038	0.130467	0.0286716	0.201288	0.585957	0.368319	0.0150859	0.0260596	33.6319	135.369	Japan	Aurelia sp.	Aurelia coerulea	JL19/JL23	MZUSP8659
LAB07	0.168291	0.427502	0.660794	1	0.327373	0.695539	0.329264	0.598658	0.557404	0.475287	0.831308	0.464862	0.709139	0.849651	0.488762	0.366221	0.31275	0.593409	0.880353	0.000895112	0.0990883	0.0824754	-23.8213	-45.3958	Brazil-SE	Aurelia sp.	Aurelia cebimarensis	JL16	MZUSP8644
LAB08	0.221495	0.275975	0.73588	0.46169	0.277779	0.854114	0.84584	0.774116	0.827725	0.704976	0.852701	0.887142	0.828869	1	0.492298	0.261029	0.358609	0.469693	0.68827	0.00326145	0.0662437	0.0537544	-23.8213	-45.3958	Brazil-SE	Aurelia sp.	Aurelia sp.		MZUSP8663
LAB09-2	0.153171	0.434574	0.209179	0.0358744	0.207802	0.224227	0.0306741	0.20374	0.168915	0.509153	0.0191342	0	0.0987951	0.03199	0.0205395	0.372311	0.06507	0.554544	0.688074	0.0461941	0.0555466	0.0446364	48.7229	-3.9638	France-LAB	Aurelia sp.	Aurelia coerulea	JL22	MZUSP8658
LAB09-3	0.18522	0.517542	0.244153	0.0845414	0.320199	0.395988	0.141373	0.119761	0.110529	0.448937	0.0282457	0	0.172013	0.0714608	0.144924	0.509857	0.0643239	0.225495	0.454755	0.0445009	0.013715	0.0119955	48.7229	-3.9638	France-LAB	Aurelia sp.	Aurelia coerulea	JL22	MZUSP8658
MZUFBA1090	0.038462	0.221104	0.811769	0.467942	0.192833	0.991058	0.359926	0.517459	0.358892	0.643882	0.572894	0.309311	1	0.621092	0.599274	0.370976	0.244789	0.457915	0.602033	0.530962	0.100717	0.0656355	-13.0975	-38.7131	Brazil-NE		Aurelia sp.
MZUSP0346-2	0.17422	0.316513	0.468707	0.470055	0.638493	0.790498	0.518785	0.394728	0.422093	0.384833	0.397097	0.209926	0.63374	0.576128	0.438985	0.436767	0.595283	0.47219	0.702774	0.00704229	0.0835032	0.0636965	-25.0617	-47.8801	Brazil-SE	Aurelia sp.	Aurelia sp.
UFBA1	0.158966	0.485275	0.738997	0.732225	0.275232	0.756096	0.567681	1	0.675788	0.618232	0.7449	0.330164	0.804385	0.972335	0.568506	0.421702	0.294705	0.336924	0.496828	0.793472	0.0641552	0.0693917	-12.8892	-38.6839	Brazil-NE	Aurelia sp.	Aurelia sp.
UFBA2	0.0930332	0.230692	0.771825	0.358895	0.291868	0.718698	0.43097	0.953649	0.796458	0.681427	0.590976	0.565217	0.746391	0.710448	0.392293	0.494847	0.35639	0.711273	0.494927	0	0.149564	0.0782522	-12.8892	-38.6839	Brazil-NE	Aurelia aurita	Aurelia sp.
UFC50	0.109621	0.180737	0.775565	0.258538	0.277546	0.672628	0.190466	0.506446	0.633666	0.676493	0.379439	0	0.536779	0.73177	0.226157	0.40394	0.278362	0.470315	0.474269	0.0210231	0.0546837	0.0427467	-4.62619	-37.5006	Brazil-NE	Aurelia sp.	Aurelia sp.
USNM27923	0.148409	0.107214	0.186224	0.0459794	0.214231	0.267658	0.0728635	0.132569	0.197281	0.190724	0.458176	0.125765	0.232211	0.327901	0.170768	0.26616	0.259069	1	0.818823	1	0.159901	0.0772012	12.33	123.62	Philippines	Aurelia labiata	Aurelia sp.
USNM27925-1	0.259529	0	0.352313	0.264763	0.256946	0.187408	0.111174	0.436776	0.431156	0.296164	0.790862	0.898449	0.264114	0.681599	0.395113	0.218855	0.314322	0.3559	0.563795	0.0098832	0.0471796	0.0406366	12.33	123.62	Philippines	Aurelia labiata	Aurelia sp.
USNM27925-2	0.286366	0.176463	0.39672	0.340943	0.361835	0.373152	0.202608	0.404073	0.418829	0.152574	1	1	0.348246	0.766549	0.362519	0.28336	0.486426	0.435197	0.687514	0.0134361	0.0790765	0.0590929	12.33	123.62	Philippines	Aurelia labiata	Aurelia sp.
USNM28718-2	0.467352	0.354907	0.402342	0.142476	0.427899	0.652693	0.30369	0.345848	0.717249	0.166084	0.160219	0.0584649	0.320799	0.203355	0.366159	0.296765	0.417534	0.487782	0.609897	0.0404358	0.0390524	0.0409501	-4.7228	118.96	Indonesia-W	Aurelia aurita	Aurelia sp.
USNM29786-1	0.60736	0.178454	0.63422	0.586334	0.242428	0.544813	0.26482	0.539844	0.775717	0.91355	0.255076	0	0.63857	0.493519	0.533713	0.476639	0.485726	0.889326	0.881179	0.0194082	1	1	42.33	141	Japan	Aurelia labiata	Aurelia sp.
USNM30885	0.105801	0.29733	0.47354	0.29615	0.871104	1	0.497607	0.341857	0.170158	0.258144	0.319226	0	0.80949	0.410135	1	0.420366	1	0.2369	0.437676	0.265256	0.0337551	0.0253904	43.6977	-69.9922	USA-NE	Aurelia aurita	Aurelia sp.
USNM30985-1	0.0968218	0.141635	0.395495	0.119279	0.393452	0.803617	0.368398	0.322783	0.0925731	0.208448	0.125905	0	0.48938	0.256623	0.650311	0.261638	0.514135	0.204018	0.350197	0.0330494	0.00646553	0.000295394	41.5203	-70.6739	USA-NE	Aurelia aurita	Aurelia sp.
USNM30985-2	0.100881	0.144387	0.379839	0.0545923	0.342408	0.592307	0.379488	0.240245	0	0.214641	0.0137898	0	0.352726	0.178962	0.417921	0.317218	0.284079	0.264017	0.471483	0.0350518	0.0193065	0.024425	41.5203	-70.6739	USA-NE	Aurelia aurita	Aurelia sp.
USNM30988	0.349969	0.681298	0.438923	0.218064	0.117262	0.752517	0.530541	0.697814	0.449558	0.0619315	0.355291	0	0.643872	0.505513	0.596114	0.202997	0.26155	0.374103	0.405114	0.0213361	0.0259528	0.0178417	44.7144	-66.8896	Canada-NE	Aurelia aurita	Aurelia sp.
USNM44243-1	0.449269	0.0885666	0.283707	0.248551	0.259609	0.433643	0.0399146	0.266719	0.204862	0.819719	0.202085	0	0.392942	0.874859	0.435284	0.36988	0.267342	0.390646	0.54727	0.0180659	0.648385	0.749602	71.3577	-156.331	USA-Arctic	Aurelia labiata	Aurelia sp.
USNM44243-2	0.405865	0.200506	0.352122	0.284576	0.0298822	0.224065	0.369654	0.12946	0.303311	0.544975	0.38858	0.184993	0.26385	0.547594	0.210653	0.355223	0.0511958	0.759907	0.846388	0.0273444	0.699733	0.617081	71.3577	-156.331	USA-Arctic	Aurelia labiata	Aurelia sp.
USNM53676	0.202091	0.964687	0.278884	0.325846	0.0368528	0.328313	0.0464804	0.181544	0.169365	0.0860042	0.192415	0	0.110043	0.295832	0.098562	0.187	0.00602686	0.631475	0.702939	0.0687541	0.0363633	0.0303	11.5	162.25	Marshall Islands	Aurelia aurita	Aurelia sp.
USNM53755	0.269205	0.200776	0.133507	0.13813	0.283618	0.408225	0.266087	0.329228	0.171701	0.0384093	0.129361	0	0.204544	0.170554	0.31663	0.127104	0.363795	0.647263	0.902981	0.0426923	0.114457	0.113934	55.28	-59.33	Canada-NE	Aurelia aurita	Aurelia sp.
USNM53868-2	0.464303	1	0.410962	0.186795	0.311231	0.527241	0.477276	0.576197	0.497238	0.310258	0.166803	0	0.478808	0.698502	0.638591	0.431247	0.379608	0.190097	0.407642	0.0134929	0.0280073	0.0367455	47.68	-52.77	Canada-NE	Aurelia aurita	Aurelia sp.
USNM53868-3-1	0.303777	0.609407	0.491514	0.335002	0.465193	0.617828	0.583066	0.721166	0.429524	0.333245	0.168175	0.0642078	0.451063	0.328488	0.690593	0.217345	0.638802	0.123679	0.532117	0.019172	0.0313629	0.0428533	47.68	-52.77	Canada-NE	Aurelia aurita	Aurelia sp.
USNM53869	0.375162	0.795999	0.340966	0.245854	0.391096	0.633055	0.456306	0.716128	0.682095	0.534535	0.299434	0	0.512287	0.454491	0.779154	0.0978734	0.475003	0.416178	0.6435	0.0159578	0.0852052	0.0750192	48.42	-52.77	Canada-NE	Aurelia aurita	Aurelia sp.
USNM54371-1	0.290389	0.244947	0.364437	0.191183	0.265778	0.148868	0.498224	0.19856	0.326388	0.809015	0.341828	0.465195	0.191855	0.491625	0.245595	0.300299	0.261243	0.611477	0.807177	0.0167545	0.444844	0.353838	55.232	-131.371	USA-Alaska	Aurelia aurita	Aurelia sp.
USNM58263-1	0.36239	0.176601	0.478918	0.0822714	0.462535	0.360868	0.066936	0.155097	0.315703	0.480155	0.187539	0	0.0585658	0.33367	0.241654	0.298427	0.346043	0.720671	0.693443	0.050572	0.114337	0.0970754	39	-31.47	Portugal-Oceanic	Aurelia solida	Aurelia sp.
USNM58284	0.804034	0.0279134	0.749578	0.30135	0.152145	0.343219	0.344273	0.523754	1	0.378734	0.220755	0	0.289372	0.348221	0.381626	0.26597	0.188101	0.180308	0.452759	0.0297254	0.0186942	0.0175649	43.78	-19.02	Portugal-Oceanic	Aurelia solida	Aurelia sp.
USNM58285-1	0.0675676	0.139935	0.0789491	0.00634586	0.0706845	0.240218	0.102768	0.0745116	0.0234294	0.0566454	0.0627969	0	0.124138	0.175792	0.157493	0.0987697	0.0863918	0.373124	0.578845	0.0532933	0.0316945	0.022422	41.52	-70.67	USA-NE	Aurelia aurita	Aurelia sp.
USNM58285-2	0.0895453	0.0988405	0.0762605	0.0135248	0.0156058	0.376143	0.177733	0.143469	0.0355479	0.220829	0.0587103	0	0.225376	0.190412	0.169288	0.154271	0.0683335	0.140751	0.405381	0.053275	0	0.0190427	41.52	-70.67	USA-NE	Aurelia aurita	Aurelia sp.
USNM58285-3	0.10982	0.121934	0.025191	0	0.0475592	0.250646	0.216149	0.0876304	0.105086	0.231399	0.0763696	0	0.122814	0.241094	0.137024	0.197929	0	0.364826	0.639724	0.0566068	0.0345035	0.0309524	41.52	-70.67	USA-NE	Aurelia aurita	Aurelia sp.
USNM58675-1	0.220878	0.394442	0.665081	0.305857	0.516914	0.757246	0.715502	0.497581	0.473262	0.387252	0.102945	0.122655	0.427433	0.512708	0.496882	0.120924	0.531312	0.595942	0.759001	0.0316099	0.336535	0.30151	53.88	-166.53	USA-Alaska	Aurelia labiata	Aurelia sp.
USNM92911-1	0.676681	0.354022	0.728606	0.27214	0.214983	0.263518	0.465989	0.188593	0.501799	0.815112	0.444878	0.214176	0.287405	0.718637	0.31547	0.315868	0.228318	0.455931	0	0.823398	0.26094	0.189327	36.62	-122.93	USA-SW	Aurelia sp.	Aurelia sp.
USNM92911-2	0.964909	0.516098	0.745427	0.499549	0.0235761	0.172771	0.348745	0.452855	0.444324	0.88531	0.744158	0.295333	0.290006	0.489341	0.243784	0.195964	0.0462194	0.604587	0.957782	0.0162248	0.382806	0.307759	36.62	-122.93	USA-SW	Aurelia sp.	Aurelia sp.
USNM92911-3	1	0.41072	0.972582	0.367668	0.15373	0	0.278746	0.259366	0.488989	0.96192	0.559871	0.30834	0.123615	0.536442	0.280685	0.229646	0.178309	0.702941	0.974864	0.0158024	0.389255	0.312954	36.62	-122.93	USA-SW	Aurelia sp.	Aurelia sp.
USNM92911-4	0.941857	0.506215	1	0.441409	0.286649	0.275203	0.232906	0.555123	0.908189	0.474671	0.654031	0.315948	0.29012	0.643809	0.301175	0.316529	0.316404	0.677146	0.787216	0.0147896	0.217191	0.171979	36.62	-122.93	USA-SW	Aurelia sp.	Aurelia sp.
USNM92912-1	0.246291	0.636253	0.086903	0.415917	0.190061	0.4024	0.400864	0.519403	0.337534	0.255142	0.263055	0.0299567	0.376682	0.29295	0.284135	0.24302	0.257556	0.209801	0.439542	0.222314	0.00797195	0.0161339	37.55	-122.27	USA-SW	Aurelia sp.	Aurelia sp.
USNM92912-2	0.251276	0.282746	0.237633	0.239591	0.438078	0.477641	0.611127	0.366856	0.36464	0.336372	0.229513	0.0707271	0.35324	0.562056	0.37799	0.206732	0.573631	0.213922	0.514069	0.0199255	0.0248377	0.0368085	37.55	-122.27	USA-SW	Aurelia sp.	Aurelia sp.
USNM92912-3	0.376576	0.465737	0.320856	0.324327	0.153261	0.327436	0.607039	0.598652	0.283437	0.250025	0.310721	0.0595218	0.344432	0.540991	0.307594	0.169472	0.333121	0.110496	0.404114	0.0189915	0.0255278	0.0323531	37.55	-122.27	USA-SW	Aurelia sp.	Aurelia sp.
USNM92912-4	0.156468	0.628355	0.204633	0.181826	0.239977	0.361301	0.409404	0.0783788	0.0860361	0.272886	0.244445	0	0.298466	0.494312	0.269492	0.238095	0.379292	0.388945	0.589916	0.0254668	0.0414078	0.0429471	37.55	-122.27	USA-SW	Aurelia sp.	Aurelia sp.
USNM92912-5	0.407021	0.77698	0.581989	0.226122	0.182582	0.459723	0.691115	0.455562	0.456952	0.244623	0.366966	0	0.441339	0.564134	0.338959	0.162724	0.335448	0.171824	0.520016	0.0174128	0.0242855	0.0429986	37.55	-122.27	USA-SW	Aurelia sp.	Aurelia sp.
USNM92913-1	0.572138	0.737361	0.376363	0.375096	0.191859	0.104281	0.393909	0.235244	0.491961	0.418146	0.361414	0	0.167359	0.37551	0.212799	0.385682	0.136572	0.528279	1	0.552246	0.330559	0.349707	48.37	-123.63	Canada-NW	Aurelia sp.	Aurelia sp.
USNM92913-2	0.258182	0.463235	0.381489	0.283445	0.242676	0.131243	0.479447	0.34436	0.459207	0.394558	0.347125	0	0.165276	0.554733	0.181514	0.33699	0.252958	0.661932	0.870223	0.553411	0.276204	0.273557	48.37	-123.63	Canada-NW	Aurelia sp.	Aurelia sp.
USNMUncat01	0.185807	0.100701	0.353379	0.158435	0.409034	0.959029	0.426672	0.164107	0.416246	0.548414	0.0988756	0	0.767143	0.190383	0.787599	0.21929	0.590933	0.562513	0.495948	0.0138051	0.121416	0.0581334	63.4	-12.6333	Iceland		Aurelia sp.
USNMUncat02	0.211898	0.2368	0.2237	0.27105	0.172302	0.337258	0.0872358	0.128252	0.287961	0.385771	0.270397	0.0577757	0.268928	0.532521	0.201103	0.146951	0.167856	0.219905	0.475475	0.0312841	0.0214272	0.0139959	-3.09333	132.468	Indonesia-E		Aurelia sp.
USNMUncat03-1	0.146185	0.0764307	0.0850758	0.140521	0.243458	0.00268828	0.125306	0.131515	0.330817	0.216122	0.102342	0	0	0.241833	0.0460645	0.248297	0.116117	0.389217	0.502505	0.0355264	0.0196511	0.0217182	11.4643	162.187	Marshall Islands		Aurelia sp.
USNMUncat03-2	0.170659	0.0197533	0.0107213	0.0848503	0.0871997	0.101599	0.0284673	0	0.165264	0.434068	0.072482	0	0.0913481	0.158378	0	0.172802	0.141883	0.335134	0.376993	0.0415075	0.0223551	0	11.4643	162.187	Marshall Islands		Aurelia sp.
YPM24002-1	0.0488522	0.0258177	0.0961069	0.00700519	0.364396	0.454962	0.282627	0.155352	0.248988	0.614328	0.226671	0	0.230837	0.168365	0.220343	0.252297	0.332953	0.49969	0.683559	0.0386446	0.0477493	0.0292739	26.652	-81.8734	USA-NE	Aurelia aurita	Aurelia sp.
YPM24002-2	0.0752482	0.120676	0.150978	0.0462132	0.282872	0.386706	0.258826	0.206716	0.335212	0.331428	0.213566	0.0628	0.20369	0.240344	0.152508	0.2152	0.309289	0.442019	0.701702	0.0407138	0.037552	0.0380599	26.652	-81.8734	USA-NE	Aurelia aurita	Aurelia sp.
YPM29380-1	0.0840319	0.172217	0.0604327	0.0839663	0.251127	0.699191	0.147634	0.186109	0.184219	1	0.00169628	0	0.353008	0	0.434067	0	0.454709	0.387669	0.646469	0.0489479	0.0471293	0.0236174	41.5465	-70.6024	USA-NE	Aurelia aurita	Aurelia sp.
YPM29380-2	0.0892953	0.386178	0.0827501	0.110176	0.180537	0.303566	0	0.0926508	0.045352	0.370771	0	0	0.136106	0.0633076	0.156621	0.136225	0.239625	0.379921	0.622131	0.0500461	0.0462977	0.0356736	41.5465	-70.6024	USA-NE	Aurelia aurita	Aurelia sp.
YPM29380-3	0.127317	0.302064	0.100645	0.0493044	0.145701	0.41121	0.129679	0.184614	0.170897	0.475973	0.0417086	0	0.215364	0.0569202	0.136561	0.0517211	0.230851	0.598671	0.66989	0.0497748	0.0919822	0.056852	41.5465	-70.6024	USA-NE	Aurelia aurita	Aurelia sp.
YPM29380-5	0.0774622	0.42287	0.16558	0.0795901	0.296966	0.478378	0.150459	0.215873	0.268627	0.141115	0.0318331	0	0.237256	0.104803	0.223634	0.185387	0.276973	0.320706	0.511479	0.0436294	0.0311826	0.024176	41.5465	-70.6024	USA-NE	Aurelia aurita	Aurelia sp.
YPM35102-1	0.0403234	0.124259	0.0414277	0.111647	0.200269	0.369516	0.261833	0.0593329	0.0781851	0.410541	0.111007	0	0.247805	0.267639	0.111647	0.26143	0.177475	0.307725	0.495502	0.0366271	0.0423811	0.0371066	23.1355	-82.3404	Cuba	Aurelia sp.	Aurelia sp.
YPM35102-2	0.028374	0.08041	0	0.00858459	0.266697	0.324682	0.34132	0.0184961	0.0288376	0.541138	0.0778736	0.0632966	0.157775	0.1509	0.134994	0.230415	0.244565	0.481487	0.720781	0.0428391	0.0699248	0.0471426	23.1355	-82.3404	Cuba	Aurelia sp.	Aurelia sp.
YPM35103-1	0.103446	0.109701	0.541829	0.194705	0.175852	0.528917	0.282582	0.361314	0.496094	0.31182	0.553985	0.149536	0.51984	0.594383	0.418029	0.34973	0.161332	0.350156	0.583163	0.0138869	0.0688645	0.0831519	41.0732	-73.0138	USA-NE	Aurelia sp.	Aurelia sp.
